# Supplementary material for: Influence of foetal inflammation on the development of meconium aspiration syndrome in term neonates with meconium-stained amniotic fluid
Source: PeerJ. 2019 May 31;7:e7049. doi: 10.7717/peerj.7049 (PMC6546081; doi:10.7717/peerj.7049)
Supplement: Supplemental Information 1 [file peerj-07-7049-s001.csv]

Patient ID	MAS	gestational age (week)	birth weight (g)	kg	male sex	pregnancy	SD	culture	IPPV+NIPPV	IPPV	O2+IPPV+NIPPV	total O2	hospital stay	SGA	chorioamnionitis	funisitis	delivery mode	1-minute Apgar score 7	5-minute Apgar score 7	Low cord blood PH 7.1.	Low cord blood PH 7.2	PROM >24 h	CRP > 0.3 (on day 0)	Alpha1AG >20 (on day 0)	HP > 13 (on day 0)	APR score on day 0	aprd01	aprd02	aprd03
1	0	41	3506	3.506	1	1	0.4	0	0	0	0	0	6	0	0	0	1	0	1	1	1	1	1	1	1	0	1	1	0
2	0	38.3	2274	2.274	0	1	-1.8	1	0	0	0	0	13	0	0	0	1	0	1	1	1	1	1	1	1	0	1	1	0
3	0	39	3588	3.588	1	0	1.7	0	0	0	2	2	6	0	0	0	2	1	1	1	1	2	1	1	1	0	1	1	0
4	0	41.1	3500	3.5	1	0	0.8	1	0	0	3	3	7	0	1	0	3	1	1	1	2	1	1	1	1	0	1	1	0
5	0	38.9	1804	1.804	0	0	-3.4	0	0	0	4	4	29	1	0	0	1	0	1	1	1	1	1	1	1	0	1	1	0
6	0	41.3	3038	3.038	1	1	-1	1	0	0	3	3	5	0	0	0	1	1	2	1	1	1	1	1	1	0	1	1	0
7	0	39.9	2828	2.828	1	0	-0.8	1	0	0	3	3	5	0	1	1	1	0	1	2	2	1	1	1	1	0	1	1	0
8	0	39.6	2596	2.596	1	0	-1.4	0	0	0	2	2	9	0	0	0	2	0	1	2	2	1	1	1	1	0	1	1	0
9	0	39.9	3114	3.114	1	0	0.1	1	0	0	3	3	6	0	0	1	1	0	1	1	1	1	1	1	1	0	1	1	0
10	0	39.4	2762	2.762	1	0	-0.8	1	0	0	0	0	12	0	1	1	2	0	1	1	1	2	1	1	1	0	1	1	0
11	0	39.6	2098	2.098	0	1	-3	0	0	0	6	6	12	1	0	1	1	0	1	1	1	1	1	1	1	0	1	1	0
12	0	40.3	2850	2.85	1	0	-0.8	1	0	0	3	3	6	0	1	1	3	1	1	1	1	2	1	1	1	0	1	1	0
13	0	37.1	3504	3.504	1	1	2.2	1	0	0	3	3	4	0	0	0	3	0	1	1	1	1	1	1	1	0	1	1	0
14	0	40.9	3078	3.078	0	0	-0.1	1	0	0	2	2	4	0	1	1	3	1	1	1	1	1	1	1	1	0	1	1	0
15	0	39.7	2294	2.294	1	0	-2.3	1	0	0	5	5	13	1	0	0	2	0	1	1	1	1	1	1	1	0	1	1	0
16	0	40.4	2936	2.936	1	0	-0.6	1	0	0	3	3	5	0	0	0	1	1	2	1	1	1	1	1	1	0	1	1	0
17	0	40.3	3928	3.928	1	1	1.8	1	0	0	3	3	11	0	0	0	1	1	2	1	2	1	1	1	1	0	1	1	0
18	0	40.9	3546	3.546	0	0	1.3	1	0	0	3	3	7	0	1	1	1	0	1	1	1	1	1	1	1	0	1	1	0
19	0	38	3348	3.348	0	1	1.5	0	0	0	3	3	5	0	0	0	1	0	2	1	2	1	1	1	1	0	1	1	0
20	0	41.1	3814	3.814	0	1	1.6	1	0	0	3	3	5	0	0	1	1	0	1	1	1	1	1	1	1	0	1	1	0
21	0	39.1	2160	2.16	1	0	-2.5	0	0	0	0	0	7	1	0	1	1	0	1	1	1	1	1	1	1	0	1	1	0
22	1	41.1	3594	3.594	1	0	1.1	1	5	1	7	12	8	0	0	1	3	0	1	1	1	1	1	1	1	0	1	1	0
23	1	40.9	2888	2.888	0	0	-0.7	1	0	0	4	4	9	0	1	1	2	0	1	1	2	1	1	1	1	0	1	1	0
24	1	39.6	3656	3.656	1	1	1.3	0	0	0	4	4	9	0	1	1	1	0	1	1	1	1	1	1	1	0	1	1	0
25	1	40.9	2834	2.834	0	0	-0.8	1	0	0	4	4	8	0	0	0	1	1	2	1	2	1	1	1	1	0	1	1	0
26	1	40.6	3838	3.838	1	0	1.9	0	3	1	5	8	11	0	0	1	3	0	1	1	1	1	1	1	1	0	1	1	0
27	1	40.1	3936	3.936	1	1	1.9	0	3	1	6	9	9	0	1	1	2	1	1	1	2	1	1	1	1	0	1	1	0
28	1	40.4	2666	2.666	1	0	-1.5	0	5	1	7	12	15	0	0	0	2	1	2	1	2	2	1	1	1	0	1	1	0
29	1	39.1	2144	2.144	1	1	-2.9	0	10	1	11	21	25	1	0	0	1	1	2	2	2	2	1	1	1	0	1	1	0
30	0	41	3656	3.656	1	0	1.3	1	0	0	5	5	8	0	1	0	2	1	2	2	2	1	1	2	1	1	2	1	0
31	0	41.9	3384	3.384	0	0	0.5	1	0	0	4	4	6	0	0	1	3	0	1	1	1	2	1	2	1	1	2	1	0
32	0	38.1	1998	1.998	1	0	-2.5	1	0	0	3	3	21	1	0	0	1	0	1	1	1	1	1	2	1	1	2	1	0
33	0	41.3	3180	3.18	0	0	0.1	1	0	0	2	2	5	0	1	0	1	0	1	1	2	1	1	2	1	1	2	1	0
34	0	39.3	3376	3.376	1	1	0.7	1	0	0	4	4	7	0	0	1	1	0	1	1	1	1	1	2	1	1	2	1	0
35	0	41.7	3528	3.528	1	1	0.3	1	1	1	3	4	6	0	1	0	3	0	1	2	2	1	1	2	1	1	2	1	0
36	0	40.7	2900	2.9	1	0	-0.8	1	0	0	3	3	4	0	1	0	1	0	1	1	1	2	1	2	1	1	2	1	0
37	0	41.1	3338	3.338	0	0	0.6	1	0	0	4	4	6	0	0	0	2	0	1	1	2	1	1	2	1	1	2	1	0
38	0	41	4002	4.002	0	1	2.1	1	0	0	4	4	7	0	1	1	1	1	1	2	2	1	1	2	1	1	2	1	0
39	0	40.1	3524	3.524	1	0	1.2	1	0	0	3	3	5	0	1	1	2	0	1	1	1	2	1	2	1	1	2	1	0
40	0	39.9	3408	3.408	0	0	1.3	1	0	0	5	5	13	0	0	1	1	0	1	1	1	1	1	2	1	1	2	1	0
41	0	39.9	3260	3.26	1	0	0.5	0	0	0	3	3	8	0	0	1	1	1	2	1	2	1	1	2	1	1	2	1	0
42	0	41.1	2636	2.636	1	0	-1.8	1	0	0	4	4	9	0	0	1	2	0	1	1	1	1	1	2	1	1	2	1	0
43	0	41.6	3482	3.482	0	0	0.9	0	0	0	4	4	8	0	0	0	1	0	1	1	1	1	1	2	1	1	2	1	0
44	0	39.7	2922	2.922	0	0	-0.1	1	0	0	4	4	9	0	1	1	1	0	1	1	2	1	1	2	1	1	2	1	0
45	0	40.3	2848	2.848	0	0	-0.6	1	0	0	3	3	10	0	1	1	1	1	1	2	2	2	1	2	1	1	2	1	0
46	0	39.7	2104	2.104	0	0	-2.8	1	0	0	0	0	17	1	0	1	3	0	1	1	1	2	1	2	1	1	2	1	0
47	0	41.1	2440	2.44	1	1	-2.8	1	1	1	3	4	4	1	0	0	3	1	2	1	2	1	1	2	1	1	2	1	0
48	0	38.4	1872	1.872	1	0	-3	1	0	0	3	3	48	1	0	1	3	1	1	1	2	1	1	2	1	1	2	1	0
49	0	41.1	4112	4.112	1	1	2.5	1	1	1	3	4	8	0	0	0	2	1	2	1	1	1	1	2	1	1	2	1	0
50	0	40.6	3220	3.22	0	0	0.5	1	0	0	3	3	6	0	1	1	1	0	1	1	1	1	1	2	1	1	2	1	0
51	0	41.3	3316	3.316	0	1	0.1	1	0	0	4	4	5	0	0	1	1	0	1	1	2	1	1	2	1	1	2	1	0
52	0	40.4	2226	2.226	0	0	-2.7	0	0	0	0	0	7	1	0	0	1	0	1	1	1	1	1	2	1	1	2	1	0
53	0	38.4	2096	2.096	1	0	-2.4	0	0	0	0	0	11	1	0	0	1	0	1	1	1	1	1	2	1	1	2	1	0
54	0	41.4	3272	3.272	0	0	0.3	1	0	0	4	4	11	0	1	1	1	1	2	1	2	1	1	2	1	1	2	1	0
55	0	42	2992	2.992	0	0	-0.7	1	0	0	3	3	6	0	0	1	2	0	1	1	2	1	1	2	1	1	2	1	0
56	1	39.3	2814	2.814	0	0	-0.3	0	0	0	3	3	5	0	0	0	3	1	1	2	2	1	1	2	1	1	2	1	0
57	1	41	3810	3.81	1	1	1.3	1	0	0	4	4	8	0	1	1	1	0	1	1	1	1	1	2	1	1	2	1	0
58	1	40.3	3450	3.45	1	1	0.5	1	4	1	7	11	12	0	1	1	1	0	1	1	1	1	1	2	1	1	2	1	0
59	1	41.6	3454	3.454	1	0	0.5	1	8	1	7	15	17	0	0	1	3	1	2	2	2	1	1	2	1	1	2	1	0
60	1	41.6	3294	3.294	1	0	0	1	2	1	3	5	5	0	1	1	1	0	1	1	1	2	1	2	1	1	2	1	0
61	1	40.6	2900	2.9	1	0	-0.8	1	4	1	5	9	12	0	1	1	1	0	1	2	2	1	1	2	1	1	2	1	0
62	1	40.4	3906	3.906	1	1	1.7	1	0	0	8	8	18	0	0	1	1	0	1	1	1	2	1	2	1	1	2	1	0
63	1	41.4	3138	3.138	1	0	-0.4	1	0	0	3	3	10	0	0	1	2	1	2	1	2	1	1	2	1	1	2	1	0
64	1	40.3	3816	3.816	0	0	2.3	1	6	1	9	15	20	0	1	1	1	0	1	1	2	2	1	2	1	1	2	1	0
65	1	41.3	2718	2.718	0	0	-1.4	1	3	1	3	6	6	0	0	0	1	1	1	1	1	1	1	2	1	1	2	1	0
66	1	41.1	2382	2.382	0	0	-2.4	1	6	1	8	14	13	1	0	1	3	1	1	1	1	1	1	2	1	1	2	1	0
67	1	38.9	2996	2.996	1	1	-0.2	1	3	1	3	6	9	0	1	1	1	0	1	1	1	1	1	2	1	1	2	1	0
68	1	41	3208	3.208	1	0	0	0	0	0	3	3	7	0	0	1	3	1	1	1	1	1	1	2	1	1	2	1	0
69	1	40.3	3546	3.546	1	0	1.2	1	0	0	4	4	5	0	0	1	3	1	2	1	2	1	1	2	1	1	2	1	0
70	1	40.3	2830	2.83	1	0	-0.9	0	0	0	3	3	14	0	1	0	2	1	1	1	2	1	1	2	1	1	2	1	0
71	1	41.4	3512	3.512	1	0	0.7	0	3	1	5	8	10	0	0	1	3	1	1	2	2	2	1	2	1	1	2	1	0
72	1	41	3076	3.076	1	0	-0.4	1	3	1	5	8	7	0	0	1	3	1	1	1	1	1	1	2	1	1	2	1	0
73	1	39.7	2970	2.97	0	0	0	1	2	1	4	6	8	0	1	1	3	1	1	1	2	1	1	2	1	1	2	1	0
74	0	41.7	3400	3.4	1	0	0.3	1	0	0	3	3	6	0	1	1	2	0	1	1	1	2	1	2	1	1	2	1	0
75	0	39	2244	2.244	0	0	-2	0	0	0	3	3	5	1	1	1	1	0	1	1	2	2	1	2	2	2	2	2	0
76	0	40.1	3056	3.056	0	0	0.1	1	0	0	3	3	5	0	0	1	1	0	1	1	1	1	2	2	1	2	2	2	0
77	0	40.6	3338	3.338	1	0	0.5	0	0	0	2	2	5	0	1	1	1	1	2	2	2	1	1	2	2	2	2	2	0
78	0	41.9	3054	3.054	0	0	-0.5	1	0	0	3	3	13	0	1	1	3	0	1	1	2	1	2	2	1	2	2	2	0
79	0	41.4	3150	3.15	0	0	0	1	0	0	2	2	4	0	0	1	1	0	1	1	1	1	2	2	1	2	2	2	0
80	1	39.6	2890	2.89	1	0	-0.5	1	0	0	4	4	11	0	1	1	1	1	1	1	1	1	1	2	2	2	2	2	0
81	0	42.3	3502	3.502	1	0	0.5	1	0	0	3	3	19	0	1	1	3	0	1	1	1	1	1	2	2	2	2	2	0
82	0	40.9	2724	2.724	0	0	-1.2	1	0	0	4	4	15	0	1	1	3	1	1	1	1	1	2	2	2	3	2	2	1
83	0	41.1	3074	3.074	0	0	-0.2	1	0	0	3	3	6	0	1	1	2	1	2	1	1	2	2	2	2	3	2	2	1
84	0	40.7	2968	2.968	1	0	-0.6	0	0	0	2	2	6	0	1	0	3	1	1	1	1	2	2	2	2	3	2	2	1
85	0	40.4	3008	3.008	1	0	-0.4	1	1	1	3	4	8	0	1	1	1	1	2	1	2	2	2	2	2	3	2	2	1
86	0	40.9	2816	2.816	0	0	-0.9	1	0	0	3	3	12	0	1	1	1	0	1	1	1	1	2	2	2	3	2	2	1
87	1	40.6	2668	2.668	1	0	-1.5	1	0	0	4	4	7	0	1	1	1	1	1	1	1	1	2	2	2	3	2	2	1
88	1	38.9	3490	3.49	0	0	1.9	1	0	0	6	6	9	0	1	1	1	0	1	1	1	2	2	2	2	3	2	2	1
89	1	40.4	3586	3.586	1	0	1.3	1	4	1	6	10	8	0	1	1	3	0	1	1	2	2	2	2	2	3	2	2	1
90	1	37.9	3216	3.216	1	1	0.9	0	2	1	2	4	10	0	1	1	1	0	1	1	2	1	2	2	2	3	2	2	1
91	1	41.7	3364	3.364	1	0	0.2	1		1				0	1	1	3	1	1	1	2	2	2	2	2	3	2	2	1
92	1	42	3498	3.498	1	0	0.5	1	5	1	8	13	13	0	1	1	1	1	2	1	1	2	2	2	2	3	2	2	1
93	1	39.6	3254	3.254	1	1	0.6	1	3	1	8	11	13	0	1	1	2	0	1	1	1	2	2	2	2	3	2	2	1
94	1	41	3502	3.502	1	0	0.8	0	5	1	6	11	14	0	0	1	2	1	2	1	2	1	2	2	2	3	2	2	1
95	1	40.3	3730	3.73	1	0	1.7	0	0	0	5	5	6	0	1	1	3	0	1	1	2	1	2	2	2	3	2	2	1
